# Supplementary material for: Recent Sex Chromosome Divergence despite Ancient Dioecy in the Willow Salix viminalis
Source: Mol Biol Evol. 2017 Apr 27;34(8):1991–2001. doi: 10.1093/molbev/msx144 (PMC5850815; doi:10.1093/molbev/msx144)
Supplement: Supplementary Data [file msx144_Supp.zip]

Archive with 2 entries (2 files):
- Supplementary_Data_S1.txt
- Supplementary_Figures.pdf
