# Supplementary material for: Recent Sex Chromosome Divergence despite Ancient Dioecy in the Willow Salix viminalis
Source: Mol Biol Evol. 2017 Apr 27;34(8):1991–2001. doi: 10.1093/molbev/msx144 (PMC5850815; doi:10.1093/molbev/msx144)
Supplement: Supplementary Data [file msx144_Supp.zip › Supplementary_Data_S1.txt]

>scaffold396 13.7 1058 bp
GTGGGTTCCCTGTGGACAATAACCAGGAGGGAGGAGAGCGACCCAGCAGTGAGAGAAGGAGGGTTGGAGGGAGAATGGCGTCGACTGCAGTAGCTATTTT
TAGGGTTTCGCAAAGTTTGGAAGATGCANNNNNNNNNNNNNNNNNNNNNNNNNNNNNNNNNNNNNNNNNNNNNNNNNNNNNNNNNNATTGGCATTTTCTT
GTTAGGTATCGGGCTCGGTGAGCAATGTAAATATACAAATCAACAACTGATTAGAATATTATACTAGTGTGTGAAGAGGAGATGCCTTGGTGGGTGTACA
CGCGCACCCTCAGCATTGTAATACCGAATTCTACTTCAATTTTACGCCGTATTTTTAAAGTTAATTTTTATTTAATTATAGAACAATTTAAATAAATATT
TATAAGAATTCAGATATTTAAGTTTTGAAAGATAGAATATATTTTTTAATTGAAGATTCCACTCTTTATTTATATTTATTTTTTGTTTTGATGAAAGAAT
TTTTTTTGTTATCAATAATATTGTTTTCTAATAAAAAATAAAGATAATTGAAATAAAAATTCAATATAAACTCAGTAGAATGAAGTGCTGAATTTTTTTT
CAGAGCATCACTCTCAATTTCTTATCGGTTTGTTTAATGGATGAGAACAATTCTTTTTATTACTAAATCTTTTGCAAGCAAAAACTCGTTACAATGCAAA
AAAAAAGAAGTTGTGAATAAAATGAATAAATTATTTGTATATTCCACGTGTCTATAAAGCTAGAATAATAATTAATTCATGAAAAATATGTAAAAACAGC
AACAGCAAAAACATCCTAGTAAACATTGATGTACAATTGTGTTTACAATTTATTGCACGTGCTCGTAAATAATTGTATTGCAAGTATAAACATAAAAAGA
TTTAATGTAGTTTAAGAAATACAGCTTGATCCAGTGATTTTTTAAAAATTAAATGTTAATAGCTAGTTTAAAAAAATTAAAGAATTTACACATTCACTCT
CCACATGATAATTTTTTTAATTTTTTTTAAAAAAAACGTGATATGGATACGATGGGCA

>scaffold3853 16.9 1948bp
AGGGGTGCACTTCACATGGCACAATGGTAGGGGTGGCGATCAAACTATCCTCAAAAAGCTTGATTGGGCCTTTGGGAACCATAAGTTGATCTCGCAATGG
CCTTTAACGATGGCATCTTTCCAGGCGAGGGGGATATCCGATCACAGTCCTATTGTGTTACACATGACGCCTCCTCCTCCTCGGCAAAAGAAGAGATTCA
AATTCCTAAATTTGTGGACTCATCAGGAGGGTTATAGGGATGCAGTGCAGGCAGCCTGGGCGGGGGAAGTCTATGGTAATCCTATCAGTAGGCTAACTTC
GAAGCTGCGGTTGCTCAAGGGAGTTCTCACCAGCTTTCATAGCCGATACTCTCAGCATATCTCTGCCAGGGTCAGATTAGCTAAGGAAGAATGGGAGGCA
GCCCAAGTTTTTTTGGATCATAATCCAACTAATAGGGAGGCNNNNNNNNNNNNNNNNNNNNNNNNNNNNNNNNNNNNNNNNNNNNNNNNNNNNNNNNTTT
TTTAATGATAAGGAGAGGGGGGCTTGTGGCTCTTATCATCGCTTGTGTGCGGATGAAGAATCTTTCTATAAACAGCGTTCATGAGNGAATGATAAGGAGA
GGGAGACTTGTGGCTCTTATCATCGCTTGTGTGCGGATGAAGAATCTTTCTATAAACAGCGTTCGCGAGNNNNNNNNNNNNNNNNNNNNNNNNNNNNNNN
NNNNNNNNNNNNNNNNNNNNNNNNNNNNNTTCATTGGTTGCAATTAGGGGACAAGAACACGGCTTTTTTTCATCGCTCTCTTCTACAAAGGAGAACAAGG
AACAGGATTATGAGCCTGAAAAGGGAGACAGGGGAGGAAGTCAGGGATCAAAATGGGATGGGGAGTCTGGNNNNNNNNNNNNNNNNNNNNNNNNNNNNNN
NNNNNNNNNNNNNNNNNNNNNNNNNNNNNNNNTGGTTGAGTATTTTAGTAAGTTGCTCAATAATCCATCTCCCCGGGTTGTTGGGGAAGTGGATGAGCTT
TTTCAGAAAACTATAAGCAGGGAAGATGGTGATTCCATGCTCAGACCGATTTCAGATGACGAAATTAAAGAGGCTTTGTTTTCTATTCCANNNNNNNNNN
NNNNNNNNNNNNNNNNNNNNNNNNNNNNNNNNNNNNNNNNNNNNNNNGATGATAAAGCTCCGGGGACTGACGGGTTTAACAGCTGTTTTTTTAAGGATAG
CTGGTCAATTGTGGGGGGAGATTTCAAAGAAGCTATCCGACATTTCTTCAGTACAAATCATTTGCCTCGCTGTATTTCAACCACCAGGATCGCCCTCATT
CCCAAGACAGGAAATCCAAGTCATTTGAATGATTACAGGCCCATCTCTTGCTGTACGGTGGTCTACAAATGCATCTCCAAAATTATTGCCAAAAGATTGA
AGTCCAGTATTGATGGAGTTGTCAGCAGGGCCCAATCAGCCTTTCTTCCGGGCCGGAATATTTCAGATGCTATATTCTTGGTGCAAGAGTTAATGCATAA
CTACCACAGGCGAGGTGGAGCTCCTCGTTGTGCCATCAAAGTTGATCTTAGGAAAGCTTTTGATACTATTAGCTGGGAGTTCATCTTCCAGGCTCTAAGA
AGCATCTCAATTCCTCCAACTGTTATCAAGTGGATCAGAACATGCATAACATCTCCCTGGTATACAGTGAGTATGAATGGCGAGGATCATGGTTTCTTCA
ATGCTAATAGGGGTTTAAGACAGGGGGATCCCCTATCCCCTTATCTCTTCGTATTGGCTATGGAGGGTCTCAATGGCCTGTTGCAGAAGGCCACCCAAGC
CCCTACTTTTAAGCACCATTGGCGATGCAAGAATCCTATCATCACTCACCAATGTTTTGCGGATGACTTAATTCTTTTCAGCTATGCAGATTCGGCTTCG
GTGGCCATCCTCAAGGGTGCTATGAACACTTTCGCAGAGTTATCAGGC
